# Supplementary material for: Nanomaterial Enhanced PVDF Mixed Matrix Membranes for Microfluidic Electrochemical Desalination
Source: Membranes (Basel). 2026 Feb 2;16(2):62. doi: 10.3390/membranes16020062 (PMC12943106; doi:10.3390/membranes16020062)
Supplement: Supplementary file 1 [file membranes-16-00062-s001.zip]

Archive with 1 entries (1 files):
- membranes-3982186-supplementary.pdf
